# Supplementary material for: Potential of Higher Resolution Synchrotron Radiation Tomography Using Crystal Analyzer-Based Imaging Techniques for Differential Diagnosis of Human Lung Cancers
Source: Cancers (Basel). 2025 Dec 26;18(1):82. doi: 10.3390/cancers18010082 (PMC12785047; doi:10.3390/cancers18010082)
Supplement: Supplementary file 1 [file cancers-18-00082-s001.zip]

Archive with 5 entries (5 files):
- Supplementary Figures.pdf
- VideoS1.3D volume-rendering segmentation video from specimen #1.mp4
- VideoS2.3D volume-rendering segmentation video from specimen #2.mp4
- VideoS3.3D volume-rendering segmentation video from specimen #3.mp4
- VideoS4.3D volume-rendering segmentation video from specimen #4.mp4
